# Supplementary material for: In Vitro Benznidazole and Nifurtimox Susceptibility Profile of Trypanosoma cruzi Strains Belonging to Discrete Typing Units TcI, TcII, and TcV
Source: Pathogens. 2019 Oct 19;8(4):197. doi: 10.3390/pathogens8040197 (PMC6963282; doi:10.3390/pathogens8040197)
Supplement: Supplementary file 1 [file pathogens-08-00197-s001.zip]

Archive with 6 entries (3 files):
- supp data/
- supp data/Supple data 2.pdf
- __MACOSX/
- __MACOSX/supp data/
- __MACOSX/supp data/._Supple data 2.pdf
- supp data/Supple data1.pdf
